# Supplementary material for: Unidirectional genomic introgression facilitates the colonization of an invasive orchid in arid, metal-enriched sedimentary habitats
Source: Plant Commun. 2025 Oct 13;7(1):101561. doi: 10.1016/j.xplc.2025.101561 (PMC12902288; doi:10.1016/j.xplc.2025.101561)
Supplement: Supplemental Table 1. Overview of sample information and sequencing statistics [file mmc2.xlsx]

## Sheet: Supplemental Table 1
Supplemental Table 1. Overview of the sample information and sequencing statistics.
Type	Sample ID	Species	Locality	Code	Habit	Habitat	Mountain	Average_depth (Coding regions)	Coverage (Coding regions)	Average_depth (Genomic background)	Coverage (Genomic background)
RAD-seq	TP_ZJYDS01	Dendrobium catenatum	Yandangshan, Zhejiang, China	TP_ZJYDS	Lithophytic Habit	Volcanic Landform		1.29	0.4852	0.525263	0.2522
RAD-seq	TP_ZJYDS02	Dendrobium catenatum	Yandangshan, Zhejiang, China	TP_ZJYDS	Lithophytic Habit	Volcanic Landform		1.07	0.4634	0.517368	0.2679
RAD-seq	TP_ZJYDS03	Dendrobium catenatum	Yandangshan, Zhejiang, China	TP_ZJYDS	Lithophytic Habit	Volcanic Landform		2.45	0.6815	1.04737	0.4298
RAD-seq	TP_ZJYDS04	Dendrobium catenatum	Yandangshan, Zhejiang, China	TP_ZJYDS	Lithophytic Habit	Volcanic Landform		1.9	0.5974	0.859474	0.3855
RAD-seq	TP_ZJYDS05	Dendrobium catenatum	Yandangshan, Zhejiang, China	TP_ZJYDS	Lithophytic Habit	Volcanic Landform		1.05	0.4422	0.462632	0.246
RAD-seq	TP_FJGZ01	Dendrobium catenatum	Guangze, Fujian, China	TP_FJGZ	Lithophytic Habit	Granite Landform		1.8	0.6571	1.18263	0.5166
RAD-seq	TP_FJGZ03	Dendrobium catenatum	Guangze, Fujian, China	TP_FJGZ	Lithophytic Habit	Granite Landform		2.71	0.7951	1.68474	0.6392
RAD-seq	TP_FJGZ04	Dendrobium catenatum	Guangze, Fujian, China	TP_FJGZ	Lithophytic Habit	Granite Landform		8.5	0.9491	5.57263	0.8145
RAD-seq	TP_FJGZ05	Dendrobium catenatum	Guangze, Fujian, China	TP_FJGZ	Lithophytic Habit	Granite Landform		1.59	0.633	0.938947	0.4723
RAD-seq	TP_FJGZ02e	Dendrobium catenatum	Guangze, Fujian, China	TP_FJGZ	Lithophytic Habit	Granite Landform		0.94	0.4908	0.572632	0.3506
RAD-seq	TP_FJLC01	Dendrobium catenatum	Liancheng, Fujian, China	TP_FJLC	Lithophytic Habit	Danxia Landform		2.05	0.5034	0.743158	0.2601
RAD-seq	TP_FJLC02	Dendrobium catenatum	Liancheng, Fujian, China	TP_FJLC	Lithophytic Habit	Danxia Landform		2.76	0.5969	1.05263	0.3525
RAD-seq	TP_FJLC03	Dendrobium catenatum	Liancheng, Fujian, China	TP_FJLC	Lithophytic Habit	Danxia Landform		1.14	0.3807	0.44	0.1927
RAD-seq	TP_FJLC04	Dendrobium catenatum	Liancheng, Fujian, China	TP_FJLC	Lithophytic Habit	Danxia Landform		1.58	0.4226	0.551053	0.2152
RAD-seq	TP_FJLC05	Dendrobium catenatum	Liancheng, Fujian, China	TP_FJLC	Lithophytic Habit	Danxia Landform		1.29	0.4445	0.466316	0.2151
RAD-seq	TP_FJTN05e	Dendrobium catenatum	Taining, Fujian, China	TP_FJTN	Lithophytic Habit	Danxia Landform		1.53	0.5976	0.781053	0.3963
RAD-seq	TP_FJTN01	Dendrobium catenatum	Taining, Fujian, China	TP_FJTN	Lithophytic Habit	Danxia Landform		4.05	0.8507	2.44474	0.6903
RAD-seq	TP_FJTN02	Dendrobium catenatum	Taining, Fujian, China	TP_FJTN	Lithophytic Habit	Danxia Landform		2.08	0.7032	1.13842	0.5064
RAD-seq	TP_FJTN03	Dendrobium catenatum	Taining, Fujian, China	TP_FJTN	Lithophytic Habit	Danxia Landform		5.24	0.8879	3.12895	0.7264
RAD-seq	TP_FJTN04	Dendrobium catenatum	Taining, Fujian, China	TP_FJTN	Lithophytic Habit	Danxia Landform		2.48	0.7655	1.44263	0.577
RAD-seq	TP_GDHY01	Dendrobium catenatum	Heyuan, Guangdong, China	TP_GDHY	Lithophytic Habit	Danxia Landform		3.36	0.7942	1.60263	0.5824
RAD-seq	TP_GDHY02	Dendrobium catenatum	Heyuan, Guangdong, China	TP_GDHY	Lithophytic Habit	Danxia Landform		1.98	0.6341	1.01684	0.4379
RAD-seq	TP_GDHY03	Dendrobium catenatum	Heyuan, Guangdong, China	TP_GDHY	Lithophytic Habit	Danxia Landform		1.95	0.6894	1.16526	0.5204
RAD-seq	TP_GDHY04	Dendrobium catenatum	Heyuan, Guangdong, China	TP_GDHY	Lithophytic Habit	Danxia Landform		2.79	0.7894	1.68368	0.6235
RAD-seq	TP_GDHY05	Dendrobium catenatum	Heyuan, Guangdong, China	TP_GDHY	Lithophytic Habit	Danxia Landform		4.53	0.8273	2.00158	0.6224
RAD-seq	TP_GDNX06	Dendrobium catenatum	Nanxiong, Guangdong, China	TP_GDNX	Lithophytic Habit	Danxia Landform		5.71	0.8972	3.15947	0.7208
RAD-seq	TP_GDNX01e	Dendrobium catenatum	Nanxiong, Guangdong, China	TP_GDNX	Lithophytic Habit	Danxia Landform		1.18	0.5396	0.678947	0.3779
RAD-seq	TP_GDNX02e	Dendrobium catenatum	Nanxiong, Guangdong, China	TP_GDNX	Lithophytic Habit	Danxia Landform		1.29	0.5375	0.641579	0.3297
RAD-seq	TP_GDNX03e	Dendrobium catenatum	Nanxiong, Guangdong, China	TP_GDNX	Lithophytic Habit	Danxia Landform		1.29	0.5025	0.605263	0.3081
RAD-seq	TP_GDNX04e	Dendrobium catenatum	Nanxiong, Guangdong, China	TP_GDNX	Lithophytic Habit	Danxia Landform		0.99	0.4419	0.475789	0.2464
RAD-seq	TP_GDNX05e	Dendrobium catenatum	Nanxiong, Guangdong, China	TP_GDNX	Lithophytic Habit	Danxia Landform		0.76	0.3638	0.350526	0.1839
RAD-seq	TP_GDSG01	Dendrobium catenatum	Shaoguan, Guangdong, China	TP_GDSG	Lithophytic Habit	Danxia Landform		2.78	0.7688	1.38579	0.5419
RAD-seq	TP_GDSG02	Dendrobium catenatum	Shaoguan, Guangdong, China	TP_GDSG	Lithophytic Habit	Danxia Landform		4.98	0.9105	2.8	0.7178
RAD-seq	TP_GDSG03	Dendrobium catenatum	Shaoguan, Guangdong, China	TP_GDSG	Lithophytic Habit	Danxia Landform		4.9	0.908	2.81316	0.7336
RAD-seq	TP_GDSG04	Dendrobium catenatum	Shaoguan, Guangdong, China	TP_GDSG	Lithophytic Habit	Danxia Landform		1.99	0.6495	1.02842	0.4439
RAD-seq	TP_GDSG05	Dendrobium catenatum	Shaoguan, Guangdong, China	TP_GDSG	Lithophytic Habit	Danxia Landform		4.19	0.8817	2.37368	0.6913
RAD-seq	TP_HNPJ02e	Dendrobium catenatum	Pingjiang, Hunan, China	TP_HNPJ	Lithophytic Habit	Danxia Landform		1.9	0.6706	1.05421	0.486
RAD-seq	TP_HNPJ01	Dendrobium catenatum	Pingjiang, Hunan, China	TP_HNPJ	Lithophytic Habit	Danxia Landform		3.08	0.7548	1.66211	0.5536
RAD-seq	TP_HNPJ03	Dendrobium catenatum	Pingjiang, Hunan, China	TP_HNPJ	Lithophytic Habit	Danxia Landform		1.72	0.5103	0.737895	0.2992
RAD-seq	TP_HNPJ04	Dendrobium catenatum	Pingjiang, Hunan, China	TP_HNPJ	Lithophytic Habit	Danxia Landform		1.57	0.5314	0.729474	0.3242
RAD-seq	TP_HNPJ05	Dendrobium catenatum	Pingjiang, Hunan, China	TP_HNPJ	Lithophytic Habit	Danxia Landform		2.98	0.7617	1.63632	0.5579
RAD-seq	TP_HNXN01	Dendrobium catenatum	Xinning, Hunan, China	TP_HNXN	Lithophytic Habit	Danxia Landform		1.61	0.5595	0.746842	0.3417
RAD-seq	TP_HNXN02	Dendrobium catenatum	Xinning, Hunan, China	TP_HNXN	Lithophytic Habit	Danxia Landform		1.2	0.4786	0.564211	0.2824
RAD-seq	TP_HNXN03	Dendrobium catenatum	Xinning, Hunan, China	TP_HNXN	Lithophytic Habit	Danxia Landform		1.12	0.4679	0.523158	0.2761
RAD-seq	TP_HNXN04	Dendrobium catenatum	Xinning, Hunan, China	TP_HNXN	Lithophytic Habit	Danxia Landform		1.22	0.4798	0.575263	0.2823
RAD-seq	TP_HNXN05	Dendrobium catenatum	Xinning, Hunan, China	TP_HNXN	Lithophytic Habit	Danxia Landform		1.56	0.5488	0.783684	0.3498
RAD-seq	TP_JXHC01	Dendrobium catenatum	Huichang, Jiangxi, China	TP_JXHC	Lithophytic Habit	Danxia Landform		1.07	0.457	0.567895	0.291
RAD-seq	TP_JXHC02	Dendrobium catenatum	Huichang, Jiangxi, China	TP_JXHC	Lithophytic Habit	Danxia Landform		2.12	0.6563	1.07316	0.4276
RAD-seq	TP_JXHC03	Dendrobium catenatum	Huichang, Jiangxi, China	TP_JXHC	Lithophytic Habit	Danxia Landform		3.18	0.8093	1.60316	0.5746
RAD-seq	TP_JXHC04	Dendrobium catenatum	Huichang, Jiangxi, China	TP_JXHC	Lithophytic Habit	Danxia Landform		1.18	0.4747	0.504211	0.2683
RAD-seq	TP_JXHC05	Dendrobium catenatum	Huichang, Jiangxi, China	TP_JXHC	Lithophytic Habit	Danxia Landform		1.3	0.4806	0.580526	0.2721
RAD-seq	TP_JXLHS01	Dendrobium catenatum	Longhushan, Jiangxi, China	TP_JXLHS	Lithophytic Habit	Danxia Landform		4.58	0.8515	2.76316	0.6841
RAD-seq	TP_JXLHS02	Dendrobium catenatum	Longhushan, Jiangxi, China	TP_JXLHS	Lithophytic Habit	Danxia Landform		3.45	0.8121	1.87684	0.605
RAD-seq	TP_JXLHS03	Dendrobium catenatum	Longhushan, Jiangxi, China	TP_JXLHS	Lithophytic Habit	Danxia Landform		4.2	0.8391	2.38947	0.6582
RAD-seq	TP_JXLHS04	Dendrobium catenatum	Longhushan, Jiangxi, China	TP_JXLHS	Lithophytic Habit	Danxia Landform		2.13	0.6976	1.32895	0.5283
RAD-seq	TP_JXLHS05	Dendrobium catenatum	Longhushan, Jiangxi, China	TP_JXLHS	Lithophytic Habit	Danxia Landform		2.29	0.676	1.39947	0.5193
RAD-seq	TP_JXYS01	Dendrobium catenatum	Yanshan, Jiangxi, China	TP_JXYS	Lithophytic Habit	Danxia Landform		1.93	0.6712	1.02737	0.4606
RAD-seq	TP_JXYS02	Dendrobium catenatum	Yanshan, Jiangxi, China	TP_JXYS	Lithophytic Habit	Danxia Landform		2.46	0.7397	1.30895	0.5257
RAD-seq	TP_JXYS03	Dendrobium catenatum	Yanshan, Jiangxi, China	TP_JXYS	Lithophytic Habit	Danxia Landform		3.53	0.836	1.97579	0.6384
RAD-seq	TP_JXYS04	Dendrobium catenatum	Yanshan, Jiangxi, China	TP_JXYS	Lithophytic Habit	Danxia Landform		4.61	0.8735	2.53053	0.6981
RAD-seq	TP_JXYS05	Dendrobium catenatum	Yanshan, Jiangxi, China	TP_JXYS	Lithophytic Habit	Danxia Landform		3.07	0.8053	1.71842	0.6023
RAD-seq	TP_JXXG01	Dendrobium catenatum	Xingguo, Jiangxi, China	TP_JXXG	Lithophytic Habit	Danxia Landform		2.18	0.7117	1.10579	0.4907
RAD-seq	TP_JXXG02	Dendrobium catenatum	Xingguo, Jiangxi, China	TP_JXXG	Lithophytic Habit	Danxia Landform		2.47	0.7703	1.29211	0.5256
RAD-seq	TP_JXXG03	Dendrobium catenatum	Xingguo, Jiangxi, China	TP_JXXG	Lithophytic Habit	Danxia Landform		3.03	0.8032	1.65211	0.5948
RAD-seq	TP_JXXG05	Dendrobium catenatum	Xingguo, Jiangxi, China	TP_JXXG	Lithophytic Habit	Danxia Landform		2.81	0.7795	1.54632	0.57
RAD-seq	TP_JXXG04e	Dendrobium catenatum	Xingguo, Jiangxi, China	TP_JXXG	Lithophytic Habit	Danxia Landform		3.18	0.8033	1.94316	0.6563
RAD-seq	TP_JXXS01	Dendrobium catenatum	Xiushui, Jiangxi, China	TP_JXXS	Lithophytic Habit	Danxia Landform		2.03	0.6986	1.22053	0.5383
RAD-seq	TP_JXXS02	Dendrobium catenatum	Xiushui, Jiangxi, China	TP_JXXS	Lithophytic Habit	Danxia Landform		1.83	0.6819	1.04	0.4885
RAD-seq	TP_JXXS03	Dendrobium catenatum	Xiushui, Jiangxi, China	TP_JXXS	Lithophytic Habit	Danxia Landform		2.7	0.7784	1.45421	0.559
RAD-seq	TP_JXXS04	Dendrobium catenatum	Xiushui, Jiangxi, China	TP_JXXS	Lithophytic Habit	Danxia Landform		2.04	0.7023	1.22316	0.5368
RAD-seq	TP_JXXS05	Dendrobium catenatum	Xiushui, Jiangxi, China	TP_JXXS	Lithophytic Habit	Danxia Landform		1.54	0.6305	0.876842	0.4421
RAD-seq	TP_ZJLS01	Dendrobium catenatum	Lishui, Zhejiang, China	TP_ZJLS	Lithophytic Habit	Danxia Landform		2.74	0.7724	1.49684	0.5668
RAD-seq	TP_ZJLS02	Dendrobium catenatum	Lishui, Zhejiang, China	TP_ZJLS	Lithophytic Habit	Danxia Landform		4.88	0.9063	2.77526	0.7171
RAD-seq	TP_ZJLS03	Dendrobium catenatum	Lishui, Zhejiang, China	TP_ZJLS	Lithophytic Habit	Danxia Landform		1.71	0.6569	0.943158	0.4526
RAD-seq	TP_ZJLS04	Dendrobium catenatum	Lishui, Zhejiang, China	TP_ZJLS	Lithophytic Habit	Danxia Landform		3.06	0.8131	1.59579	0.588
RAD-seq	TP_ZJLS05	Dendrobium catenatum	Lishui, Zhejiang, China	TP_ZJLS	Lithophytic Habit	Danxia Landform		1.64	0.6248	0.970526	0.4621
RAD-seq	TP_ZJQZ01	Dendrobium catenatum	Quzhou, Zhejiang, China	TP_ZJQZ	Lithophytic Habit	Danxia Landform		3.03	0.811	1.66211	0.5953
RAD-seq	TP_ZJQZ02	Dendrobium catenatum	Quzhou, Zhejiang, China	TP_ZJQZ	Lithophytic Habit	Danxia Landform		3.49	0.8511	1.90158	0.6363
RAD-seq	TP_ZJQZ04	Dendrobium catenatum	Quzhou, Zhejiang, China	TP_ZJQZ	Lithophytic Habit	Danxia Landform		1.92	0.6779	1.03421	0.4707
RAD-seq	TP_ZJQZ05	Dendrobium catenatum	Quzhou, Zhejiang, China	TP_ZJQZ	Lithophytic Habit	Danxia Landform		2.14	0.7386	1.17368	0.5193
RAD-seq	TP_ZJWY01	Dendrobium catenatum	Wuyi, Zhejiang, China	TP_ZJWY	Lithophytic Habit	Danxia Landform		1.19	0.4802	0.543684	0.2849
RAD-seq	TP_ZJWY02	Dendrobium catenatum	Wuyi, Zhejiang, China	TP_ZJWY	Lithophytic Habit	Danxia Landform		1.93	0.607	0.964737	0.4114
RAD-seq	TP_ZJWY03	Dendrobium catenatum	Wuyi, Zhejiang, China	TP_ZJWY	Lithophytic Habit	Danxia Landform		1.37	0.4914	0.643158	0.2983
RAD-seq	TP_ZJWY04	Dendrobium catenatum	Wuyi, Zhejiang, China	TP_ZJWY	Lithophytic Habit	Danxia Landform		1.96	0.617	1.03105	0.4267
RAD-seq	TP_ZJWY05	Dendrobium catenatum	Wuyi, Zhejiang, China	TP_ZJWY	Lithophytic Habit	Danxia Landform		1.04	0.438	0.506316	0.2707
RAD-seq	TP_GXLP02	Dendrobium catenatum	Lipu, Guangxi, China	TP_GXLP	Lithophytic Habit	Karst Landform		3.09	0.8002	1.64789	0.6024
RAD-seq	TP_GXLP03	Dendrobium catenatum	Lipu, Guangxi, China	TP_GXLP	Lithophytic Habit	Karst Landform		1.28	0.4675	0.570526	0.2656
RAD-seq	TP_GXLP04	Dendrobium catenatum	Lipu, Guangxi, China	TP_GXLP	Lithophytic Habit	Karst Landform		2.29	0.7222	1.14368	0.496
RAD-seq	TP_GXLP05	Dendrobium catenatum	Lipu, Guangxi, China	TP_GXLP	Lithophytic Habit	Karst Landform		1.31	0.5179	0.603158	0.3032
RAD-seq	TP_GXLP01e	Dendrobium catenatum	Lipu, Guangxi, China	TP_GXLP	Lithophytic Habit	Karst Landform		1.3	0.5925	0.748947	0.4143
RAD-seq	TP_GZDS02	Dendrobium catenatum	Dushan, Guizhou, China	TP_GZDS	Lithophytic Habit	Karst Landform		1.71	0.5871	0.780526	0.3538
RAD-seq	TP_GZDS03	Dendrobium catenatum	Dushan, Guizhou, China	TP_GZDS	Lithophytic Habit	Karst Landform		1.96	0.6681	0.941579	0.4225
RAD-seq	TP_GZDS04	Dendrobium catenatum	Dushan, Guizhou, China	TP_GZDS	Lithophytic Habit	Karst Landform		2.85	0.7563	1.33	0.4977
RAD-seq	TP_GZDS05	Dendrobium catenatum	Dushan, Guizhou, China	TP_GZDS	Lithophytic Habit	Karst Landform		2.06	0.5748	0.907368	0.3375
RAD-seq	TP_GZDS01	Dendrobium catenatum	Dushan, Guizhou, China	TP_GZDS	Lithophytic Habit	Karst Landform		1.49	0.5849	0.714211	0.359
RAD-seq	TP_HBXN01	Dendrobium catenatum	Xianning, Hubei, China	TP_HBXN	Lithophytic Habit	Karst Landform		2.17	0.746	1.40368	0.59
RAD-seq	TP_HBXN02	Dendrobium catenatum	Xianning, Hubei, China	TP_HBXN	Lithophytic Habit	Karst Landform		3.87	0.8413	2.12947	0.637
RAD-seq	TP_HBXN03	Dendrobium catenatum	Xianning, Hubei, China	TP_HBXN	Lithophytic Habit	Karst Landform		3.7	0.8224	2.19737	0.6597
RAD-seq	TP_HBXN04	Dendrobium catenatum	Xianning, Hubei, China	TP_HBXN	Lithophytic Habit	Karst Landform		1.71	0.6458	0.963684	0.4696
RAD-seq	TP_HBXN05	Dendrobium catenatum	Xianning, Hubei, China	TP_HBXN	Lithophytic Habit	Karst Landform		2.44	0.6937	1.20526	0.4617
RAD-seq	TP_GXXA01	Dendrobium catenatum	Xingan, Guangxi, China	TP_GXXA	Epiphytic Habit	Tree		1.82	0.6526	1.17737	0.5132
RAD-seq	TP_GXXA02	Dendrobium catenatum	Xingan, Guangxi, China	TP_GXXA	Epiphytic Habit	Tree		1.13	0.522	0.758947	0.4054
RAD-seq	TP_GXXA03	Dendrobium catenatum	Xingan, Guangxi, China	TP_GXXA	Epiphytic Habit	Tree		1.87	0.665	1.24789	0.5348
RAD-seq	TP_GXXA04	Dendrobium catenatum	Xingan, Guangxi, China	TP_GXXA	Epiphytic Habit	Tree		2.55	0.7583	1.72316	0.6223
RAD-seq	TP_GXXA05	Dendrobium catenatum	Xingan, Guangxi, China	TP_GXXA	Epiphytic Habit	Tree		1.69	0.6211	1.06474	0.4851
RAD-seq	TP_HNYY03e	Dendrobium catenatum	Yiyang, Hunan, China	TP_HNYY	Epiphytic Habit	Tree		0.93	0.4301	0.450526	0.263
RAD-seq	TP_HNYY01	Dendrobium catenatum	Yiyang, Hunan, China	TP_HNYY	Epiphytic Habit	Tree		2.98	0.6975	1.55263	0.4974
RAD-seq	TP_HNYY02	Dendrobium catenatum	Yiyang, Hunan, China	TP_HNYY	Epiphytic Habit	Tree		2.65	0.7342	1.49105	0.5478
RAD-seq	TP_HNYY04	Dendrobium catenatum	Yiyang, Hunan, China	TP_HNYY	Epiphytic Habit	Tree		2.07	0.6352	1.04895	0.4361
RAD-seq	TP_HNYY05	Dendrobium catenatum	Yiyang, Hunan, China	TP_HNYY	Epiphytic Habit	Tree		1.77	0.5414	0.875263	0.355
RAD-seq	TP_HNYL03	Dendrobium catenatum	Yuanling, Hunan, China	TP_HNYL	Epiphytic Habit	Tree		5.18	0.8693	2.62263	0.6812
RAD-seq	TP_HNYL05	Dendrobium catenatum	Yuanling, Hunan, China	TP_HNYL	Epiphytic Habit	Tree		1.87	0.6293	0.887368	0.4104
RAD-seq	TP_HNYL01e	Dendrobium catenatum	Yuanling, Hunan, China	TP_HNYL	Epiphytic Habit	Tree		0.44	0.2795	0.213684	0.1503
RAD-seq	TP_HNYL04e	Dendrobium catenatum	Yuanling, Hunan, China	TP_HNYL	Epiphytic Habit	Tree		3.04	0.799	1.67842	0.6153
RAD-seq	TP_GN01	Dendrobium catenatum	Guangnan, Yunnan, China	TP_GN	Epiphytic Habit	Tree		2.82	0.7692	1.75737	0.626
RAD-seq	TP_GN08	Dendrobium catenatum	Guangnan, Yunnan, China	TP_GN	Epiphytic Habit	Tree		4.98	0.8445	3.22105	0.7373
RAD-seq	TP_GN18	Dendrobium catenatum	Guangnan, Yunnan, China	TP_GN	Epiphytic Habit	Tree		10.58	0.9107	6.65737	0.806
RAD-seq	TP_GN24	Dendrobium catenatum	Guangnan, Yunnan, China	TP_GN	Epiphytic Habit	Tree		14.5	0.9309	8.88316	0.8235
RAD-seq	TP_GN38	Dendrobium catenatum	Guangnan, Yunnan, China	TP_GN	Epiphytic Habit	Tree		2.39	0.7375	1.48842	0.5671
RAD-seq	HS_AHS01	Dendrobium huoshanense	Huangshan, Anhui, China	HS_AHS	Lithophytic Habit	Granite Landform	Huangshan Mountains	0.69	0.3522	0.208947	0.1239
RAD-seq	HS_AHS02	Dendrobium huoshanense	Huangshan, Anhui, China	HS_AHS	Lithophytic Habit	Granite Landform	Huangshan Mountains	2.59	0.7001	0.885789	0.332
RAD-seq	HS_AHS03	Dendrobium huoshanense	Huangshan, Anhui, China	HS_AHS	Lithophytic Habit	Granite Landform	Huangshan Mountains	3.11	0.6214	0.972632	0.2837
RAD-seq	HS_AHS04	Dendrobium huoshanense	Huangshan, Anhui, China	HS_AHS	Lithophytic Habit	Granite Landform	Huangshan Mountains	1.25	0.4453	0.374737	0.1702
RAD-seq	HS_AHS05	Dendrobium huoshanense	Huangshan, Anhui, China	HS_AHS	Lithophytic Habit	Granite Landform	Huangshan Mountains	1.24	0.4352	0.399474	0.1736
RAD-seq	HS_ANHS9_24	Dendrobium huoshanense	Huoshan, Anhui, China	HS_AHHS	Lithophytic Habit	Danxia Landform	Dabieshan Mountains	1.64	0.6063	0.726316	0.299
RAD-seq	HS_ANHS1_4	Dendrobium huoshanense	Huoshan, Anhui, China	HS_AHHS	Lithophytic Habit	Danxia Landform	Dabieshan Mountains	1.55	0.5875	0.728421	0.3132
RAD-seq	HS_ANHS11	Dendrobium huoshanense	Huoshan, Anhui, China	HS_AHHS	Lithophytic Habit	Danxia Landform	Dabieshan Mountains	1.15	0.5121	0.506842	0.2449
RAD-seq	HS_ANHS9_5	Dendrobium huoshanense	Huoshan, Anhui, China	HS_AHHS	Lithophytic Habit	Danxia Landform	Dabieshan Mountains	1.69	0.6151	0.777895	0.3174
RAD-seq	HS_ANHS19N	Dendrobium huoshanense	Huoshan, Anhui, China	HS_AHHS	Lithophytic Habit	Danxia Landform	Dabieshan Mountains	1.63	0.5989	0.662105	0.2903
RAD-seq	HS_ANHS20N	Dendrobium huoshanense	Huoshan, Anhui, China	HS_AHHS	Lithophytic Habit	Danxia Landform	Dabieshan Mountains	2.32	0.7046	0.900526	0.3379
RAD-seq	HS_ANHS21N	Dendrobium huoshanense	Huoshan, Anhui, China	HS_AHHS	Lithophytic Habit	Danxia Landform	Dabieshan Mountains	2.04	0.6687	0.814737	0.3247
RAD-seq	HS_ANHS26N	Dendrobium huoshanense	Huoshan, Anhui, China	HS_AHHS	Lithophytic Habit	Danxia Landform	Dabieshan Mountains	2.48	0.7082	1.01737	0.3609
RAD-seq	HS_ANHS23	Dendrobium huoshanense	Huoshan, Anhui, China	HS_AHHS	Lithophytic Habit	Danxia Landform	Dabieshan Mountains	2.21	0.6455	0.848421	0.2957
RAD-seq	HS_ANHS32	Dendrobium huoshanense	Huoshan, Anhui, China	HS_AHHS	Lithophytic Habit	Danxia Landform	Dabieshan Mountains	1.76	0.5934	0.670526	0.2672
RAD-seq	HS_ANHS06	Dendrobium huoshanense	Huoshan, Anhui, China	HS_AHHS	Lithophytic Habit	Danxia Landform	Dabieshan Mountains	2.3	0.6592	0.876316	0.3071
RAD-seq	HS_ANHS12	Dendrobium huoshanense	Huoshan, Anhui, China	HS_AHHS	Lithophytic Habit	Danxia Landform	Dabieshan Mountains	3.03	0.7309	1.24474	0.3822
RAD-seq	HS_ANHS13	Dendrobium huoshanense	Huoshan, Anhui, China	HS_AHHS	Lithophytic Habit	Danxia Landform	Dabieshan Mountains	2.82	0.7184	1.29211	0.4014
RAD-seq	HS_ANHS01N	Dendrobium huoshanense	Huoshan, Anhui, China	HS_AHHS	Lithophytic Habit	Danxia Landform	Dabieshan Mountains	2.07	0.663	0.816842	0.3177
RAD-seq	HS_ANHS07N	Dendrobium huoshanense	Huoshan, Anhui, China	HS_AHHS	Lithophytic Habit	Danxia Landform	Dabieshan Mountains	2.28	0.6962	0.899474	0.3414
RAD-seq	HS_ANHS08N	Dendrobium huoshanense	Huoshan, Anhui, China	HS_AHHS	Lithophytic Habit	Danxia Landform	Dabieshan Mountains	1.42	0.5712	0.572632	0.2631
RAD-seq	HS_ANHS10N	Dendrobium huoshanense	Huoshan, Anhui, China	HS_AHHS	Lithophytic Habit	Danxia Landform	Dabieshan Mountains	2.89	0.7155	1.12737	0.3514
RAD-seq	HS_ANHS12N	Dendrobium huoshanense	Huoshan, Anhui, China	HS_AHHS	Lithophytic Habit	Danxia Landform	Dabieshan Mountains	1.94	0.6375	0.731579	0.2904
RAD-seq	HS_ANHS13N	Dendrobium huoshanense	Huoshan, Anhui, China	HS_AHHS	Lithophytic Habit	Danxia Landform	Dabieshan Mountains	1.99	0.6509	0.772632	0.3069
RAD-seq	HS_ANHS16N	Dendrobium huoshanense	Huoshan, Anhui, China	HS_AHHS	Lithophytic Habit	Danxia Landform	Dabieshan Mountains	3.5	0.7871	1.43211	0.4162
RAD-seq	HS_JXLHS06	Dendrobium huoshanense	Longhushan, Jiangxi, China	HS_JXLHS	Lithophytic Habit	Danxia Landform	Longhushan Mountains	4.61	0.8193	1.94	0.4772
RAD-seq	HS_JXLHS07	Dendrobium huoshanense	Longhushan, Jiangxi, China	HS_JXLHS	Lithophytic Habit	Danxia Landform	Longhushan Mountains	2.69	0.7193	1.19105	0.3968
RAD-seq	HS_JXLHS08	Dendrobium huoshanense	Longhushan, Jiangxi, China	HS_JXLHS	Lithophytic Habit	Danxia Landform	Longhushan Mountains	2.99	0.7329	1.15947	0.378
RAD-seq	HS_JXLHS09	Dendrobium huoshanense	Longhushan, Jiangxi, China	HS_JXLHS	Lithophytic Habit	Danxia Landform	Longhushan Mountains	1.03	0.4563	0.419474	0.2185
RAD-seq	HS_JXLHS10	Dendrobium huoshanense	Longhushan, Jiangxi, China	HS_JXLHS	Lithophytic Habit	Danxia Landform	Longhushan Mountains	2.23	0.6803	0.935263	0.3584
RAD-seq	HS_JXLHS01	Dendrobium huoshanense	Longhushan, Jiangxi, China	HS_JXLHS	Lithophytic Habit	Danxia Landform	Longhushan Mountains	0.56	0.2973	0.186842	0.1163
RAD-seq	HS_JXLHS02	Dendrobium huoshanense	Longhushan, Jiangxi, China	HS_JXLHS	Lithophytic Habit	Danxia Landform	Longhushan Mountains	2.14	0.659	0.778421	0.3109
RAD-seq	HS_JXLHS03	Dendrobium huoshanense	Longhushan, Jiangxi, China	HS_JXLHS	Lithophytic Habit	Danxia Landform	Longhushan Mountains	3.59	0.7749	1.36684	0.4129
RAD-seq	HS_JXLHS04	Dendrobium huoshanense	Longhushan, Jiangxi, China	HS_JXLHS	Lithophytic Habit	Danxia Landform	Longhushan Mountains	3.71	0.7997	1.44474	0.4346
RAD-seq	HS_JXSR01	Dendrobium huoshanense	Shangrao, Jiangxi, China	HS_JXSR	Lithophytic Habit	Danxia Landform		1.59	0.536	0.496842	0.2194
RAD-seq	HS_JXSR02	Dendrobium huoshanense	Shangrao, Jiangxi, China	HS_JXSR	Lithophytic Habit	Danxia Landform		5.32	0.8676	2.29421	0.5204
RAD-seq	HS_JXSR03	Dendrobium huoshanense	Shangrao, Jiangxi, China	HS_JXSR	Lithophytic Habit	Danxia Landform		1.45	0.5029	0.459474	0.2018
RAD-seq	T×H04	Dendrobium catenatum × Dendrobium huoshanense	Shenzhen, Guangdong, China	T×H				4.83	0.8546	2.64	0.6746
RAD-seq	T×H05	Dendrobium catenatum × Dendrobium huoshanense	Shenzhen, Guangdong, China	T×H				1.38	0.6103	0.710526	0.3808
RAD-seq	T×HH2	Dendrobium catenatum × Dendrobium huoshanense	Shenzhen, Guangdong, China	T×H				2.06	0.7179	1.06947	0.4859
RAD-seq	H×T04	Dendrobium huoshanense × Dendrobium catenatum	Shenzhen, Guangdong, China	H×T				5.85	0.8764	3.24263	0.7286
RAD-seq	H×T06	Dendrobium huoshanense × Dendrobium catenatum	Shenzhen, Guangdong, China	H×T				5.82	0.8683	2.99316	0.6873
RAD-seq	H×TH2	Dendrobium huoshanense × Dendrobium catenatum	Shenzhen, Guangdong, China	H×T				2.44	0.7415	1.30947	0.5261
RAD-seq	GC8516	Dendrobium chrysotoxum	Yunnan, China	GCSH				0.96	0.3953	0.228421	0.1006
RAD-seq	GC8525	Dendrobium chrysotoxum	Yunnan, China	GCSH				1.31	0.5406	0.272632	0.1252
RAD-seq	GC8521	Dendrobium chrysotoxum	Yunnan, China	GCSH				1.58	0.5575	0.326842	0.1312
RAD-seq	GC8527	Dendrobium chrysotoxum	Yunnan, China	GCSH				2.02	0.6212	0.445789	0.1577
RAD-seq	GC8528	Dendrobium chrysotoxum	Yunnan, China	GCSH				1.31	0.519	0.271579	0.1182
RAD-seq	J01	Flickingeria albopurpurea	Yunnan, China	J				1.45	0.4433	0.123158	0.0418
RAD-seq	J02	Flickingeria albopurpurea	Yunnan, China	J				2.26	0.5129	0.188947	0.0511
RAD-seq	J03	Flickingeria albopurpurea	Yunnan, China	J				1.11	0.3855	0.108421	0.0379
RAD-seq	J04	Flickingeria albopurpurea	Yunnan, China	J				1.53	0.4537	0.134211	0.0437
RAD-seq	J05	Flickingeria albopurpurea	Yunnan, China	J				1.24	0.4104	0.105789	0.0343
Resequencing	TP_JXLHS34e	Dendrobium catenatum	Longhushan, Jiangxi, China	TP_JXLHS	Lithophytic Habit	Danxia Landform	Longhushan Mountains	14.35	0.9563	9.25579	0.8224
Resequencing	TP_JXLHS14e	Dendrobium catenatum	Longhushan, Jiangxi, China	TP_JXLHS	Lithophytic Habit	Danxia Landform	Longhushan Mountains	17.74	0.9582	11.7326	0.8267
Resequencing	TP_JXLHS_19	Dendrobium catenatum	Longhushan, Jiangxi, China	TP_JXLHS	Lithophytic Habit	Danxia Landform	Longhushan Mountains	18.94	0.9608	12.0595	0.8352
Resequencing	TP_JXLHS_18	Dendrobium catenatum	Longhushan, Jiangxi, China	TP_JXLHS	Lithophytic Habit	Danxia Landform	Longhushan Mountains	22.02	0.9594	14.2116	0.8399
Resequencing	TP_JXLHS_10	Dendrobium catenatum	Longhushan, Jiangxi, China	TP_JXLHS	Lithophytic Habit	Danxia Landform	Longhushan Mountains	17.63	0.9586	11.1874	0.8316
Resequencing	TP_JXLHS_09	Dendrobium catenatum	Longhushan, Jiangxi, China	TP_JXLHS	Lithophytic Habit	Danxia Landform	Longhushan Mountains	20.3	0.9597	13.0632	0.8372
Resequencing	TP_JXLHS_07	Dendrobium catenatum	Longhushan, Jiangxi, China	TP_JXLHS	Lithophytic Habit	Danxia Landform	Longhushan Mountains	18.1	0.9569	11.1032	0.8348
Resequencing	TP_JXLHS_04	Dendrobium catenatum	Longhushan, Jiangxi, China	TP_JXLHS	Lithophytic Habit	Danxia Landform	Longhushan Mountains	17.98	0.9589	11.42	0.8333
Resequencing	TP_HBXN160e	Dendrobium catenatum	Xianning, Hubei, China	TP_HBXN	Lithophytic Habit	Karst Landform		16.78	0.9582	10.6416	0.8331
Resequencing	TP_HBXN159e	Dendrobium catenatum	Xianning, Hubei, China	TP_HBXN	Lithophytic Habit	Karst Landform		13.36	0.9577	8.92895	0.832
Resequencing	TP_HBXN150	Dendrobium catenatum	Xianning, Hubei, China	TP_HBXN	Lithophytic Habit	Karst Landform		16.69	0.9595	11.3342	0.8359
Resequencing	TP_HBXN_161	Dendrobium catenatum	Xianning, Hubei, China	TP_HBXN	Lithophytic Habit	Karst Landform		18.31	0.9588	11.8811	0.8342
Resequencing	TP_HBXN_153	Dendrobium catenatum	Xianning, Hubei, China	TP_HBXN	Lithophytic Habit	Karst Landform		21.24	0.9602	13.0105	0.8335
Resequencing	TP_HBXN_152	Dendrobium catenatum	Xianning, Hubei, China	TP_HBXN	Lithophytic Habit	Karst Landform		18.34	0.958	11.2247	0.8328
Resequencing	TP_HBXN_151	Dendrobium catenatum	Xianning, Hubei, China	TP_HBXN	Lithophytic Habit	Karst Landform		15.88	0.9598	10.1242	0.8339
Resequencing	TP_HBXN_148	Dendrobium catenatum	Xianning, Hubei, China	TP_HBXN	Lithophytic Habit	Karst Landform		20.36	0.9578	12.7274	0.8318
Resequencing	TP_HBXN_146	Dendrobium catenatum	Xianning, Hubei, China	TP_HBXN	Lithophytic Habit	Karst Landform		14.87	0.9588	9.87947	0.8349
Resequencing	TP_GN38	Dendrobium catenatum	Guangnan, Yunnan, China	TP_GN	Epiphytic Habit	Tree		13.79	0.9621	8.91737	0.8456
Resequencing	TP_GN24	Dendrobium catenatum	Guangnan, Yunnan, China	TP_GN	Epiphytic Habit	Tree		14.16	0.9629	9.29684	0.8433
Resequencing	TP_GN22	Dendrobium catenatum	Guangnan, Yunnan, China	TP_GN	Epiphytic Habit	Tree		13.73	0.9638	8.88947	0.8483
Resequencing	TP_GN18	Dendrobium catenatum	Guangnan, Yunnan, China	TP_GN	Epiphytic Habit	Tree		14.71	0.9608	9.51895	0.8423
Resequencing	TP_GN_42	Dendrobium catenatum	Guangnan, Yunnan, China	TP_GN	Epiphytic Habit	Tree		17.54	0.9627	11.3668	0.8495
Resequencing	TP_GN_35	Dendrobium catenatum	Guangnan, Yunnan, China	TP_GN	Epiphytic Habit	Tree		16.58	0.9683	10.7484	0.8561
Resequencing	TP_GN_21	Dendrobium catenatum	Guangnan, Yunnan, China	TP_GN	Epiphytic Habit	Tree		16.72	0.9641	10.9947	0.8491
Resequencing	TP_GN_03	Dendrobium catenatum	Guangnan, Yunnan, China	TP_GN	Epiphytic Habit	Tree		16.64	0.9618	10.4516	0.8386
Resequencing	HS_JXLHS08	Dendrobium huoshanense	Longhushan, Jiangxi, China	HS_JXLHS	Lithophytic Habit	Danxia Landform	Longhushan Mountains	19	0.9118	7.45947	0.6018
Resequencing	HS_JXLHS06	Dendrobium huoshanense	Longhushan, Jiangxi, China	HS_JXLHS	Lithophytic Habit	Danxia Landform	Longhushan Mountains	18.12	0.9074	6.95895	0.595
Resequencing	HS_JXLHS03	Dendrobium huoshanense	Longhushan, Jiangxi, China	HS_JXLHS	Lithophytic Habit	Danxia Landform	Longhushan Mountains	13.89	0.9074	5.76579	0.5948
Resequencing	HS_JXLHS_26	Dendrobium huoshanense	Longhushan, Jiangxi, China	HS_JXLHS	Lithophytic Habit	Danxia Landform	Longhushan Mountains	11.08	0.9007	4.97632	0.5829
Resequencing	HS_JXLHS_25	Dendrobium huoshanense	Longhushan, Jiangxi, China	HS_JXLHS	Lithophytic Habit	Danxia Landform	Longhushan Mountains	15.5	0.9073	6.77158	0.6002
Resequencing	HS_JXLHS_24	Dendrobium huoshanense	Longhushan, Jiangxi, China	HS_JXLHS	Lithophytic Habit	Danxia Landform	Longhushan Mountains	16.76	0.9076	7.57684	0.6029
Resequencing	HS_JXLHS_23	Dendrobium huoshanense	Longhushan, Jiangxi, China	HS_JXLHS	Lithophytic Habit	Danxia Landform	Longhushan Mountains	10.61	0.9015	4.86368	0.5868
Resequencing	HS_JXLHS_22	Dendrobium huoshanense	Longhushan, Jiangxi, China	HS_JXLHS	Lithophytic Habit	Danxia Landform	Longhushan Mountains	14.93	0.9085	6.84632	0.6056
Resequencing	HS_JXLHS_21	Dendrobium huoshanense	Longhushan, Jiangxi, China	HS_JXLHS	Lithophytic Habit	Danxia Landform	Longhushan Mountains	11.7	0.9016	5.21421	0.5886
Resequencing	HS_JXLHS_20	Dendrobium huoshanense	Longhushan, Jiangxi, China	HS_JXLHS	Lithophytic Habit	Danxia Landform	Longhushan Mountains	10.23	0.8994	4.57842	0.5781
Resequencing	T×HH2	Dendrobium catenatum × Dendrobium huoshanense	Shenzhen, Guangdong, China	T×H				15.51	0.9714	8.51684	0.86
Resequencing	T×H05	Dendrobium catenatum × Dendrobium huoshanense	Shenzhen, Guangdong, China	T×H				14.8	0.9583	8.06684	0.8269
Resequencing	T×H04	Dendrobium catenatum × Dendrobium huoshanense	Shenzhen, Guangdong, China	T×H				15.12	0.9592	8.14158	0.8257
Resequencing	H×TH2	Dendrobium huoshanense × Dendrobium catenatum	Shenzhen, Guangdong, China	H×T				13.55	0.9661	6.93632	0.8412
Resequencing	J05	Flickingeria albopurpurea	Yunnan, China	J				9.1	0.6365	0.947895	0.0702
Resequencing	J04	Flickingeria albopurpurea	Yunnan, China	J				9.56	0.6372	1.04263	0.0706
Resequencing	J03	Flickingeria albopurpurea	Yunnan, China	J				7.33	0.6257	0.801053	0.067
Resequencing	J02	Flickingeria albopurpurea	Yunnan, China	J				10.2	0.6452	0.971053	0.0725
Resequencing	J01	Flickingeria albopurpurea	Yunnan, China	J				9.47	0.6389	0.94	0.0712
