# Supplementary material for: Unidirectional genomic introgression facilitates the colonization of an invasive orchid in arid, metal-enriched sedimentary habitats
Source: Plant Commun. 2025 Oct 13;7(1):101561. doi: 10.1016/j.xplc.2025.101561 (PMC12902288; doi:10.1016/j.xplc.2025.101561)
Supplement: Supplemental Table 11. Sample size and genetic diversity of D. huoshanense and D. catenatum populations — Ts/Tv, ratio of transition to transversion sites; RTSS, ratio of transition sites; RTVS, ratio of transversion sites; RPS, ratio of polymorphic sites; RPSS, ratio of private substitution sites. [file mmc3.xlsx]

## Sheet: Supplemental Table 11
Supplemental Table 11. Sample size and genetic diversity of Dendrobium huoshanense and D. catenatum populations.
Type	Population	Sample Size	Nucleotide diversity	Obs.Het.	Exp.Het.	Ts/Tv	RTSS	RTVS	RPS	RPSS
Whole_genome_CDS	HS_ANHS	20	0.0951	0.2327	0.2294	2.09	0.2896	0.1386	0.4148	0.0464
	HS_AHS	5	0.0741	0.3501	0.3706	1.85	0.1312	0.071	0.2	0.0069
	HS_JXLHS	9	0.0974	0.3063	0.2973	2.12	0.2278	0.1075	0.3276	0.0111
	HS_JXSR	3	0.0797	0.413	0.4464	1.8	0.1157	0.0644	0.1786	0.0014
	TP_ZJYDS	5	0.0793	0.2781	0.3451	1.78	0.1491	0.0837	0.2298	0.0027
	TP_ZJLS	5	0.0758	0.3302	0.3583	1.85	0.1394	0.0752	0.2116	0.0007
	TP_ZJWY	5	0.0673	0.2935	0.3603	1.79	0.1213	0.0676	0.1868	0.0008
	TP_ZJQZ	4	0.0778	0.4029	0.3993	1.81	0.1268	0.07	0.1948	0.0013
	TP_JXYS	5	0.0725	0.3778	0.3737	1.77	0.1256	0.0709	0.1941	0.0013
	TP_FJGZ	5	0.0792	0.3283	0.3558	2	0.1506	0.0753	0.2225	0.0015
	TP_FJTN	5	0.0691	0.3156	0.3601	1.86	0.1264	0.0679	0.192	0.0021
	TP_JXLHS	5	0.0789	0.349	0.3612	1.83	0.143	0.0784	0.2183	0.0022
	TP_FJLC	5	0.0661	0.3248	0.3673	1.76	0.1161	0.0658	0.1801	0.0012
	TP_JXHC	5	0.0728	0.2816	0.3573	1.86	0.1341	0.0722	0.2038	0.0014
	TP_GDHY	5	0.0718	0.3004	0.3575	1.83	0.1316	0.0719	0.201	0.0014
	TP_JXXG	5	0.0747	0.3481	0.3632	1.86	0.1354	0.0729	0.2057	0.0031
	TP_GDNX	6	0.0685	0.2737	0.3417	1.81	0.1307	0.0722	0.2004	0.0033
	TP_JXXS	5	0.0731	0.2946	0.3587	1.91	0.1358	0.071	0.2037	0.001
	TP_HBXN	5	0.067	0.3602	0.3736	1.84	0.1177	0.0639	0.1794	0.0013
	TP_HNPJ	5	0.071	0.3111	0.3605	1.87	0.1298	0.0695	0.1969	0.0012
	TP_GDSG	5	0.0647	0.4384	0.3776	1.8	0.1111	0.0619	0.1714	0.0146
	TP_HNYY	5	0.0678	0.3037	0.3622	1.79	0.1215	0.0678	0.1871	0.0022
	TP_HNXN	5	0.0633	0.2772	0.368	1.82	0.1123	0.0616	0.1721	0.0015
	TP_GXXA	5	0.0677	0.392	0.3722	2.09	0.1246	0.0597	0.1819	0.003
	TP_GXLP	5	0.0679	0.286	0.3627	1.82	0.1222	0.067	0.1872	0.0014
	TP_HNYL	4	0.0697	0.3282	0.3911	1.82	0.1163	0.0638	0.1783	0.0023
	TP_GZDS	5	0.0651	0.3806	0.3739	1.77	0.1124	0.0634	0.1741	0.0032
	TP_GN	5	0.0724	0.3647	0.3623	1.8	0.13	0.0721	0.1997	0.0025
Ts/Tv, Ratio of transition and transversion sites. RTSS, Ratio of transition sites. RTVS, Ratio of transversion sites. RPS, Ratio of polymorphic sites.
RPSS, Ratio of private substitution sites.
