# Supplementary material for: Unidirectional genomic introgression facilitates the colonization of an invasive orchid in arid, metal-enriched sedimentary habitats
Source: Plant Commun. 2025 Oct 13;7(1):101561. doi: 10.1016/j.xplc.2025.101561 (PMC12902288; doi:10.1016/j.xplc.2025.101561)
Supplement: Supplemental Table 12. Sample size and genetic diversity of D. huoshanense and D. catenatum populations in introgressed regions — Ts/Tv, ratio of transition to transversion sites; RTSS, ratio of transition sites; RTVS, ratio of transversion sites; RPS, ratio of polymorphic sites; RPSS, ratio of private substitution sites. [file mmc4.xlsx]

## Sheet: Supplemental Table 12
Supplemental Table 12. Sample size and genetic diversity of Dendrobium huoshanense and D. catenatum populations in introgressed regions.
Type	Population	Sample Size	Nucleotide diversity	Obs.Het.	Exp.Het.	Ts/Tv	RTSS	RTVS	RPS	RPSS
Introgressed CDS	HS_ANHS	20	0.0717	0.2203	0.2232	1.8	0.212	0.1177	0.3214	0.053
	HS_AHS	5	0.0531	0.3145	0.3909	1.87	0.0884	0.0474	0.1358	0.0075
	HS_JXLHS	9	0.078	0.3307	0.3302	1.84	0.1553	0.0845	0.2363	0.0046
	HS_JXSR	3	0.0604	0.3635	0.4479	1.74	0.0859	0.0493	0.1348	0
	TP_ZJYDS	5	0.0602	0.316	0.3691	1.72	0.1043	0.0606	0.1631	0.0012
	TP_ZJLS	5	0.05	0.3827	0.3663	1.47	0.082	0.0556	0.1364	0.0006
	TP_ZJWY	5	0.046	0.2733	0.3626	1.47	0.0762	0.0517	0.1268	0.0005
	TP_ZJQZ	4	0.0589	0.42	0.4092	1.75	0.0917	0.0524	0.144	0.0024
	TP_JXYS	5	0.0537	0.4165	0.3806	1.47	0.0849	0.0577	0.141	0.0004
	TP_FJGZ	5	0.065	0.3874	0.3844	1.33	0.0978	0.0735	0.1691	0.0008
	TP_FJTN	5	0.0519	0.3816	0.3958	1.48	0.0791	0.0535	0.1312	0.0005
	TP_JXLHS	5	0.0584	0.3749	0.3767	1.57	0.0952	0.0607	0.1549	0.001
	TP_FJLC	5	0.0503	0.3728	0.3983	1.39	0.0742	0.0533	0.1263	0.0012
	TP_JXHC	5	0.0592	0.3405	0.3801	1.46	0.0939	0.0643	0.1556	0.0006
	TP_GDHY	5	0.0511	0.316	0.3855	1.56	0.081	0.0521	0.1326	0
	TP_JXXG	5	0.0596	0.4094	0.3919	1.44	0.0903	0.0627	0.1521	0.0029
	TP_GDNX	6	0.0585	0.2906	0.3665	1.44	0.0953	0.066	0.1596	0.0035
	TP_JXXS	5	0.051	0.3152	0.3734	1.29	0.0781	0.0607	0.1366	0.0038
	TP_HBXN	5	0.0447	0.3425	0.3723	1.47	0.0723	0.0491	0.12	0.0005
	TP_HNPJ	5	0.0508	0.3208	0.3596	1.26	0.0795	0.063	0.1413	0.0012
	TP_GDSG	5	0.0576	0.4696	0.3885	1.39	0.0871	0.0628	0.1484	0.0212
	TP_HNYY	5	0.0484	0.3516	0.3866	1.31	0.071	0.0541	0.1252	0.001
	TP_HNXN	5	0.0486	0.2973	0.3784	1.6	0.0797	0.0497	0.1284	0.0015
	TP_GXXA	5	0.0489	0.378	0.3679	1.35	0.0776	0.0576	0.1329	0.0054
	TP_GXLP	5	0.0508	0.3091	0.3778	1.4	0.0787	0.0564	0.1346	0.0016
	TP_HNYL	4	0.0454	0.3416	0.4067	1.72	0.0713	0.0415	0.1116	0.0029
	TP_GZDS	5	0.049	0.402	0.3927	1.82	0.081	0.0444	0.1246	0.0016
	TP_GN	5	0.0465	0.3843	0.3724	1.38	0.0731	0.053	0.1248	0.003
Ts/Tv, Ratio of transition and transversion sites. RTSS, Ratio of transition sites. RTVS, Ratio of transversion sites. RPS, Ratio of polymorphic sites.
RPSS, Ratio of private substitution sites.
