# Supplementary material for: Unidirectional genomic introgression facilitates the colonization of an invasive orchid in arid, metal-enriched sedimentary habitats
Source: Plant Commun. 2025 Oct 13;7(1):101561. doi: 10.1016/j.xplc.2025.101561 (PMC12902288; doi:10.1016/j.xplc.2025.101561)
Supplement: Supplemental Table 20. Significantly enriched GO terms for biological processes associated with the 255 genes under selection between the eastern ecotype of D. catenatum (TP_E) and D. huoshanense (HS) populations, identified using θπ ratios and Z(FST) metrics [file mmc5.xlsx]

## Sheet: Supplemental Table 20
Supplemental Table 20. Significantly enriched Gene Ontology (GO) terms for biological processes associated with the 255 genes under selection between the eastern ecotype of Dendrobium catenatum (TP_E) and D. huoshanense (HS) populations, identified using θπ ratios and Z(FST) metrics.
ID	ONTOLOGY	Description	Count	pvalue
GO:0034243	BP	regulation of transcription elongation by RNA polymerase II	3	0.00175821
GO:0032784	BP	regulation of DNA-templated transcription elongation	3	0.00271655
GO:0016071	BP	mRNA metabolic process	11	0.00361298
GO:0006402	BP	mRNA catabolic process	6	0.00401348
GO:0006368	BP	transcription elongation by RNA polymerase II	3	0.00603619
GO:0007010	BP	cytoskeleton organization	8	0.00610925
GO:0010608	BP	post-transcriptional regulation of gene expression	8	0.0073878
GO:0051168	BP	nuclear export	4	0.00743118
GO:0010019	BP	chloroplast-nucleus signaling pathway	2	0.00846103
GO:0022413	BP	reproductive process in single-celled organism	2	0.00846103
GO:0035194	BP	regulatory ncRNA-mediated post-transcriptional gene silencing	4	0.00881363
GO:0035195	BP	miRNA-mediated post-transcriptional gene silencing	3	0.00943408
GO:0006401	BP	RNA catabolic process	6	0.00948729
GO:0141188	BP	nucleic acid catabolic process	6	0.0098071
GO:0030435	BP	sporulation resulting in formation of a cellular spore	2	0.010068
GO:0006354	BP	DNA-templated transcription elongation	3	0.0102227
GO:0034655	BP	nucleobase-containing compound catabolic process	7	0.0114947
GO:0006836	BP	neurotransmitter transport	2	0.0117986
GO:0006406	BP	mRNA export from nucleus	3	0.0128132
GO:0051028	BP	mRNA transport	3	0.0128132
GO:0031047	BP	regulatory ncRNA-mediated gene silencing	5	0.0133697
GO:0000184	BP	nuclear-transcribed mRNA catabolic process, nonsense-mediated decay	2	0.0136497
GO:0051703	BP	biological process involved in intraspecies interaction between organisms	3	0.0137525
GO:0016441	BP	post-transcriptional gene silencing	4	0.0139361
GO:0000398	BP	mRNA splicing, via spliceosome	5	0.0148943
GO:0032968	BP	positive regulation of transcription elongation by RNA polymerase II	2	0.0156178
GO:0006909	BP	phagocytosis	2	0.0176996
GO:0015914	BP	phospholipid transport	2	0.0176996
GO:0032786	BP	positive regulation of DNA-templated transcription, elongation	2	0.0176996
GO:0010629	BP	negative regulation of gene expression	12	0.0189507
GO:1901658	BP	glycosyl compound catabolic process	2	0.0198919
GO:0071359	BP	cellular response to dsRNA	3	0.0201965
GO:0043331	BP	response to dsRNA	3	0.0214064
GO:0005982	BP	starch metabolic process	3	0.0226552
GO:0008380	BP	RNA splicing	6	0.0245575
GO:0006897	BP	endocytosis	4	0.0260461
GO:0000377	BP	RNA splicing, via transesterification reactions with bulged adenosine as nucleophile	5	0.0265137
GO:0005983	BP	starch catabolic process	2	0.0271006
GO:0000375	BP	RNA splicing, via transesterification reactions	5	0.0280819
GO:0071166	BP	ribonucleoprotein complex localization	3	0.0294837
GO:0006397	BP	mRNA processing	6	0.030492
GO:0009451	BP	RNA modification	11	0.0308278
GO:0008360	BP	regulation of cell shape	2	0.0324027
GO:0071345	BP	cellular response to cytokine stimulus	2	0.0324027
GO:0006611	BP	protein export from nucleus	3	0.0324866
GO:0015931	BP	nucleobase-containing compound transport	4	0.0356191
GO:0006325	BP	chromatin organization	9	0.0361172
GO:0006913	BP	nucleocytoplasmic transport	4	0.0367929
GO:0051169	BP	nuclear transport	4	0.0367929
GO:0006405	BP	RNA export from nucleus	3	0.0372792
GO:0050657	BP	nucleic acid transport	3	0.0389529
GO:0050658	BP	RNA transport	3	0.0389529
GO:0051236	BP	establishment of RNA localization	3	0.0389529
GO:0044703	BP	multi-organism reproductive process	5	0.0397098
GO:0031503	BP	protein-containing complex localization	3	0.0406645
GO:0035196	BP	miRNA processing	2	0.0410427
GO:0015748	BP	organophosphate ester transport	3	0.0424136
GO:0030587	BP	sorocarp development	2	0.0440948
GO:0099120	BP	socially cooperative development	2	0.0440948
GO:0022604	BP	regulation of cell morphogenesis	3	0.0460237
GO:0007017	BP	microtubule-based process	5	0.0492566
GO:0098657	BP	import into cell	4	0.0497525
GO:0008023	CC	transcription elongation factor complex	3	0.00329097
GO:0005663	CC	DNA replication factor C complex	2	0.00668747
GO:0016593	CC	Cdc73/Paf1 complex	2	0.00810638
GO:0005657	CC	replication fork	3	0.0129572
GO:0035838	CC	growing cell tip	2	0.0130849
GO:0051286	CC	cell tip	2	0.0260082
GO:0060187	CC	cell pole	2	0.0260082
GO:0030427	CC	site of polarized growth	2	0.0285119
GO:0005694	CC	chromosome	9	0.0314366
GO:0032153	CC	cell division site	2	0.0423639
GO:0000228	CC	nuclear chromosome	5	0.0444695
GO:0000993	MF	RNA polymerase II complex binding	4	2.72109e-05
GO:0043175	MF	RNA polymerase core enzyme binding	4	2.72109e-05
GO:0001098	MF	basal transcription machinery binding	4	4.84663e-05
GO:0001099	MF	basal RNA polymerase II transcription machinery binding	4	4.84663e-05
GO:0070063	MF	RNA polymerase binding	4	0.000151395
GO:0044877	MF	protein-containing complex binding	7	0.0064399
GO:0140101	MF	catalytic activity, acting on a tRNA	4	0.0154878
GO:0005548	MF	phospholipid transporter activity	2	0.0166062
GO:0008143	MF	poly(A) binding	2	0.0166062
GO:0016799	MF	hydrolase activity, hydrolyzing N-glycosyl compounds	2	0.0166062
GO:0070717	MF	poly-purine tract binding	2	0.0211397
GO:0003729	MF	mRNA binding	8	0.023663
GO:0140098	MF	catalytic activity, acting on RNA	9	0.0273873
GO:0050308	MF	sugar-phosphatase activity	2	0.0343908
GO:0004519	MF	endonuclease activity	10	0.0372092
GO:0016891	MF	RNA endonuclease activity, producing 5'-phosphomonoesters	2	0.0403902
GO:0019203	MF	carbohydrate phosphatase activity	2	0.0403902
GO:0016628	MF	oxidoreductase activity, acting on the CH-CH group of donors, NAD or NADP as acceptor	2	0.0435273
