# Supplementary material for: Unidirectional genomic introgression facilitates the colonization of an invasive orchid in arid, metal-enriched sedimentary habitats
Source: Plant Commun. 2025 Oct 13;7(1):101561. doi: 10.1016/j.xplc.2025.101561 (PMC12902288; doi:10.1016/j.xplc.2025.101561)
Supplement: Supplemental Table 21. Significantly enriched KEGG pathways for the 255 selected genes differentiating the eastern ecotype of D. catenatum (TP_E) and D. huoshanense (HS) populations, identified using θπ ratios and Z(FST) metrics [file mmc6.xlsx]

## Sheet: Supplemental Table 21
Supplemental Table 21. Significantly enriched KEGG pathways for the 255 selected genes differentiating the eastern ecotype of Dendrobium catenatum (TP_E) and D. huoshanense (HS) populations, identified using θπ ratios and Z(FST) metrics.
ID	Description	Count	pvalue
ko03016	Transfer RNA biogenesis [BR:ko03016]	7	0.0119542
ko03019	Messenger RNA biogenesis [BR:ko03019]	10	0.0469361
