# Supplementary material for: Unidirectional genomic introgression facilitates the colonization of an invasive orchid in arid, metal-enriched sedimentary habitats
Source: Plant Commun. 2025 Oct 13;7(1):101561. doi: 10.1016/j.xplc.2025.101561 (PMC12902288; doi:10.1016/j.xplc.2025.101561)
Supplement: Supplemental Table 22. Significantly enriched GO terms for biological processes associated with the 299 genes under selection between the eastern TP_E and western TP_TREE ecotypes of D. catenatum populations, identified using θπ ratios and Z(FST) metrics [file mmc7.xlsx]

## Sheet: Supplemental Table 22
Supplemental Table 22. Significantly enriched Gene Ontology (GO) terms for biological processes associated with the 299 genes under selection between the eastern (TP_E) and western (TP_TREE) ecotypes of Dendrobium catenatum populations, identified using θπ ratios and Z(FST) metrics.
ID	ONTOLOGY	Description	Count	pvalue
GO:0016441	BP	post-transcriptional gene silencing	6	9.50853e-05
GO:0031047	BP	regulatory ncRNA-mediated gene silencing	7	0.000129172
GO:0030422	BP	siRNA processing	4	0.000312136
GO:0010608	BP	post-transcriptional regulation of gene expression	9	0.000423249
GO:0035194	BP	regulatory ncRNA-mediated post-transcriptional gene silencing	5	0.000470507
GO:0071359	BP	cellular response to dsRNA	4	0.00116711
GO:0043331	BP	response to dsRNA	4	0.00126822
GO:0009292	BP	horizontal gene transfer	3	0.00164655
GO:0009294	BP	DNA-mediated transformation	3	0.00164655
GO:0044003	BP	symbiont-mediated perturbation of host process	3	0.00263926
GO:0035821	BP	modulation of process of another organism	3	0.00512453
GO:0040029	BP	epigenetic regulation of gene expression	6	0.00535761
GO:0006338	BP	chromatin remodeling	7	0.00603014
GO:0051607	BP	defense response to virus	3	0.00650698
GO:0002252	BP	immune effector process	4	0.00651886
GO:0009616	BP	RNAi-mediated antiviral immune response	2	0.00656934
GO:0070918	BP	regulatory ncRNA processing	4	0.00717771
GO:0044403	BP	biological process involved in symbiotic interaction	4	0.00752304
GO:0001701	BP	in utero embryonic development	2	0.00771165
GO:0044057	BP	regulation of system process	2	0.00771165
GO:0046940	BP	nucleoside monophosphate phosphorylation	2	0.00771165
GO:0060147	BP	regulation of post-transcriptional gene silencing	2	0.00771165
GO:0051701	BP	biological process involved in interaction with host	3	0.00809142
GO:0010267	BP	ta-siRNA processing	2	0.00893658
GO:0098586	BP	cellular response to virus	2	0.00893658
GO:0010629	BP	negative regulation of gene expression	11	0.00947905
GO:0006325	BP	chromatin organization	9	0.00980333
GO:0009612	BP	response to mechanical stimulus	2	0.0116271
GO:0015914	BP	phospholipid transport	2	0.0116271
GO:1901658	BP	glycosyl compound catabolic process	2	0.0130892
GO:0009084	BP	glutamine family amino acid biosynthetic process	2	0.0146269
GO:0042762	BP	regulation of sulfur metabolic process	2	0.0162385
GO:0009615	BP	response to virus	3	0.0183124
GO:1901699	BP	cellular response to nitrogen compound	4	0.0193272
GO:0043009	BP	chordate embryonic development	2	0.0196768
GO:0051123	BP	RNA polymerase II preinitiation complex assembly	2	0.0233911
GO:0007417	BP	central nervous system development	2	0.0253478
GO:0003008	BP	system process	3	0.0263232
GO:0070897	BP	transcription preinitiation complex assembly	2	0.0273687
GO:0050779	BP	RNA destabilization	3	0.0285754
GO:0061157	BP	mRNA destabilization	3	0.0285754
GO:0061014	BP	positive regulation of mRNA catabolic process	3	0.0297388
GO:0009792	BP	embryo development ending in birth or egg hatching	2	0.0315975
GO:0006402	BP	mRNA catabolic process	4	0.0331154
GO:0097435	BP	supramolecular fiber organization	4	0.0331154
GO:0000018	BP	regulation of DNA recombination	2	0.0338024
GO:0009896	BP	positive regulation of catabolic process	4	0.0358537
GO:1903313	BP	positive regulation of mRNA metabolic process	3	0.0359267
GO:0000956	BP	nuclear-transcribed mRNA catabolic process	3	0.0385736
GO:0043622	BP	cortical microtubule organization	2	0.0407618
GO:0009064	BP	glutamine family amino acid metabolic process	2	0.0431918
GO:0035265	BP	organ growth	2	0.0431918
GO:0018193	BP	peptidyl-amino acid modification	7	0.0435107
GO:0010090	BP	trichome morphogenesis	3	0.0441576
GO:0045814	BP	negative regulation of gene expression, epigenetic	3	0.0470931
GO:0034655	BP	nucleobase-containing compound catabolic process	5	0.0472376
GO:0010093	BP	specification of floral organ identity	2	0.0482091
GO:0035195	BP	miRNA-mediated post-transcriptional gene silencing	2	0.0482091
GO:0090701	BP	specification of plant organ identity	2	0.0482091
GO:0005788	CC	endoplasmic reticulum lumen	4	0.000337078
GO:0016469	CC	proton-transporting two-sector ATPase complex	2	0.011294
GO:0005669	CC	transcription factor TFIID complex	2	0.0146684
GO:0035861	CC	site of double-strand break	2	0.0164985
GO:0090734	CC	site of DNA damage	2	0.0184205
GO:0030117	CC	membrane coat	2	0.0225311
GO:0048475	CC	coated membrane	2	0.0225311
GO:0000428	CC	DNA-directed RNA polymerase complex	4	0.0388554
GO:0030880	CC	RNA polymerase complex	4	0.0388554
GO:0009524	CC	phragmoplast	3	0.0389292
GO:0017111	MF	ribonucleoside triphosphate phosphatase activity	11	0.00502415
GO:0140640	MF	catalytic activity, acting on a nucleic acid	11	0.00520189
GO:0004525	MF	ribonuclease III activity	2	0.00675878
GO:0032296	MF	double-stranded RNA-specific ribonuclease activity	2	0.00675878
GO:0016462	MF	pyrophosphatase activity	11	0.00726954
GO:0016818	MF	hydrolase activity, acting on acid anhydrides, in phosphorus-containing anhydrides	11	0.00738778
GO:0016817	MF	hydrolase activity, acting on acid anhydrides	11	0.00775162
GO:0050145	MF	nucleoside monophosphate kinase activity	2	0.00793337
GO:0003724	MF	RNA helicase activity	4	0.00944261
GO:0008186	MF	ATP-dependent activity, acting on RNA	4	0.00944261
GO:0016860	MF	intramolecular oxidoreductase activity	3	0.00962495
GO:0005548	MF	phospholipid transporter activity	2	0.0105351
GO:0016799	MF	hydrolase activity, hydrolyzing N-glycosyl compounds	2	0.0105351
GO:0004402	MF	histone acetyltransferase activity	2	0.0119585
GO:0061733	MF	protein-lysine-acetyltransferase activity	2	0.0119585
GO:0034212	MF	protein N-acetyltransferase activity	2	0.0134611
GO:0016887	MF	ATP hydrolysis activity	9	0.0143094
GO:0017025	MF	TBP-class protein binding	2	0.0150412
GO:0005509	MF	calcium ion binding	4	0.0164356
GO:0016776	MF	phosphotransferase activity, phosphate group as acceptor	2	0.0166971
GO:0140098	MF	catalytic activity, acting on RNA	8	0.019217
GO:0140296	MF	general transcription initiation factor binding	2	0.0202291
GO:0003756	MF	protein disulfide isomerase activity	2	0.0221019
GO:0016864	MF	intramolecular oxidoreductase activity, transposing S-S bonds	2	0.0221019
GO:0004386	MF	helicase activity	4	0.0222916
GO:0140657	MF	ATP-dependent activity	9	0.0230709
GO:0016891	MF	RNA endonuclease activity, producing 5'-phosphomonoesters	2	0.0260528
GO:0008080	MF	N-acetyltransferase activity	2	0.0324683
GO:0016893	MF	endonuclease activity, active with either ribo- or deoxyribonucleic acids and producing 5'-phosphomonoesters	2	0.0347311
GO:0005319	MF	lipid transporter activity	2	0.0443639
GO:0019205	MF	nucleobase-containing compound kinase activity	2	0.0443639
GO:0016410	MF	N-acyltransferase activity	2	0.0495092
