# Supplementary material for: Unidirectional genomic introgression facilitates the colonization of an invasive orchid in arid, metal-enriched sedimentary habitats
Source: Plant Commun. 2025 Oct 13;7(1):101561. doi: 10.1016/j.xplc.2025.101561 (PMC12902288; doi:10.1016/j.xplc.2025.101561)
Supplement: Supplemental Table 23. Significantly enriched KEGG pathways for the 299 selected genes differentiating the eastern TP_E and western TP_TREE ecotypes of D. catenatum populations, identified using θπ ratios and Z(FST) metrics [file mmc8.xlsx]

## Sheet: Supplemental Table 23
Supplemental Table 23. Significantly enriched KEGG pathways for the 299 selected genes differentiating the eastern (TP_E) and western (TP_TREE) ecotypes of Dendrobium catenatum populations, identified using θπ ratios and Z(FST) metrics.
ID	Description	Count	pvalue
ko03021	Transcription machinery [BR:ko03021]	7	0.0134519
ko04141	Protein processing in endoplasmic reticulum	6	0.0261246
