# Supplementary material for: Unidirectional genomic introgression facilitates the colonization of an invasive orchid in arid, metal-enriched sedimentary habitats
Source: Plant Commun. 2025 Oct 13;7(1):101561. doi: 10.1016/j.xplc.2025.101561 (PMC12902288; doi:10.1016/j.xplc.2025.101561)
Supplement: Supplemental Table 24. Regional SNP distribution in 15 RAD-seq samples [file mmc9.xlsx]

## Sheet: Supplemental Table 24
Supplemental Table 24. Regional SNP distribution in 15 RAD-seq samples.
SAMPLE NAME	HS_LHS06_D		HS_LHS08_D		TP_LHS04_D		T_H04_D		T_H05_D		T_HH2_D		H_TH2_D		TP_GN18_D		TP_GN38_D		TP_GN24_D		J01_D		J02_D		J03_D		J04_D		J05_D		Mean
Type (alphabetical order)	Count	Percent	Count	Percent	Count	Percent	Count	Percent	Count	Percent	Count	Percent	Count	Percent	Count	Percent	Count	Percent	Count	Percent	Count	Percent	Count	Percent	Count	Percent	Count	Percent	Count	Percent	Count	Percent
DOWNSTREAM	1900773	0.11494	1371125	0.11603	849223	0.11175	1662236	0.11253	897808	0.11513	1207550	0.11389	1319782	0.11348	1306469	0.116	817453	0.11519	1568517	0.11285	240088	0.12577	295736	0.12699	209203	0.12447	247962	0.12722	208308	0.128	940149	0.118283
EXON	312995	0.01893	249139	0.02108	129614	0.01706	299297	0.02026	189800	0.02434	239435	0.02258	253129	0.02177	164506	0.01461	128195	0.01806	202248	0.01455	447500	0.23442	513847	0.22064	398379	0.23702	454075	0.23298	413758	0.25425	293061	0.0915033
INTERGENIC	9633906	0.58257	6793942	0.57491	4726939	0.62202	8751583	0.59244	4518355	0.57942	6233558	0.58793	6857262	0.58964	6947433	0.61684	4335345	0.6109	8665755	0.62349	508729	0.26649	632921	0.27177	472046	0.28084	529275	0.27156	399234	0.24532	4.66709e+06	0.487743
INTRON	2800587	0.16935	2050403	0.17351	1037875	0.13658	2392754	0.16198	1299504	0.16665	1723662	0.16257	1886655	0.16223	1528839	0.13574	997934	0.14062	1873068	0.13476	497111	0.26041	618780	0.2657	412378	0.24534	497316	0.25516	421496	0.259	1.33589e+06	0.18864
SPLICE_SITE_ACCEPTOR	501	3e-05	334	3e-05	180	2e-05	403	3e-05	235	3e-05	343	3e-05	362	3e-05	279	2e-05	186	3e-05	362	3e-05	227	0.00012	284	0.00012	190	0.00011	221	0.00011	192	0.00012	286.6	5.73333e-05
SPLICE_SITE_DONOR	463	3e-05	372	3e-05	223	3e-05	451	3e-05	251	3e-05	309	3e-05	371	3e-05	314	3e-05	224	3e-05	383	3e-05	327	0.00017	405	0.00017	290	0.00017	338	0.00017	297	0.00018	334.533	7.73333e-05
SPLICE_SITE_REGION	15902	0.00096	12184	0.00103	5545	0.00073	14764	0.001	8679	0.00111	10965	0.00103	11721	0.00101	7818	0.00069	5545	0.00078	9586	0.00069	24115	0.01263	28202	0.01211	20356	0.01211	23911	0.01227	21865	0.01344	14743.9	0.00477267
UPSTREAM	1871665	0.11318	1339853	0.11338	849702	0.11181	1650571	0.11174	883404	0.11329	1186679	0.11192	1300342	0.11181	1307196	0.11606	811795	0.11439	1578970	0.1136	190892	0.1	238703	0.1025	167971	0.09993	195921	0.10052	162240	0.09969	915727	0.108921
