# Supplementary material for: Unidirectional genomic introgression facilitates the colonization of an invasive orchid in arid, metal-enriched sedimentary habitats
Source: Plant Commun. 2025 Oct 13;7(1):101561. doi: 10.1016/j.xplc.2025.101561 (PMC12902288; doi:10.1016/j.xplc.2025.101561)
Supplement: Supplemental Table 25. Regional variation counts across 15 individual resequencing datasets [file mmc10.xlsx]

## Sheet: Supplemental Table 25
Supplemental Table 25. Regional variation counts across 15 individual resequencing datasets.
SAMPLE NAME	HS_LHS06_R		HS_LHS08_R		TP_LHS04_R		T_H04_R		T_H05_R		T_HH2_R		H_TH2_R		TP_GN18_R		TP_GN38_R		TP_GN24_R		J01_R		J02_R		J03_R		J04_R		J05_R		Mean
Type (alphabetical order)	Count	Percent	Count	Percent	Count	Percent	Count	Percent	Count	Percent	Count	Percent	Count	Percent	Count	Percent	Count	Percent	Count	Percent	Count	Percent	Count	Percent	Count	Percent	Count	Percent	Count	Percent	Count	Percent
DOWNSTREAM	3444842	0.11613	3613367	0.11759	2400758	0.11685	3431883	0.11353	3398663	0.11455	3625525	0.11314	3410658	0.11286	1371125	0.11603	2182543	0.11803	2206353	0.11664	632329	0.13097	647144	0.13113	577098	0.1308	623763	0.13069	619417	0.13092	2.1457e+06	0.120657
EXON	502826	0.01695	520028	0.01692	277967	0.01353	500572	0.01656	493641	0.01664	527688	0.01647	505764	0.01674	249139	0.02108	262318	0.01419	263838	0.01395	875535	0.18134	887567	0.17984	834717	0.18918	868856	0.18204	867448	0.18334	562527	0.071918
INTERGENIC	17461783	0.58866	17973755	0.58493	12749993	0.62058	18203727	0.60222	17763589	0.59871	19380824	0.60479	18286209	0.6051	6793942	0.57491	11396515	0.61631	11718611	0.6195	1255234	0.25999	1274843	0.25832	1126664	0.25535	1234084	0.25856	1221443	0.25816	1.05227e+07	0.487073
INTRON	4832950	0.16293	5016320	0.16325	2701562	0.13149	4662389	0.15424	4615068	0.15555	4881553	0.15233	4599533	0.1522	2050403	0.17351	2469899	0.13357	2512074	0.1328	1512046	0.31318	1558577	0.31581	1368262	0.31011	1497446	0.31374	1480968	0.31302	3.0506e+06	0.205182
SPLICE_SITE_ACCEPTOR	852	3e-05	886	3e-05	493	2e-05	812	3e-05	789	3e-05	832	3e-05	771	3e-05	334	3e-05	437	2e-05	467	2e-05	617	0.00013	615	0.00012	557	0.00013	610	0.00013	582	0.00012	643.6	6e-05
SPLICE_SITE_DONOR	854	3e-05	924	3e-05	491	2e-05	831	3e-05	808	3e-05	838	3e-05	775	3e-05	372	3e-05	493	3e-05	501	3e-05	941	0.00019	967	0.0002	867	0.0002	933	0.0002	897	0.00019	766.133	8.46667e-05
SPLICE_SITE_REGION	27394	0.00092	28467	0.00093	13794	0.00067	26399	0.00087	26207	0.00088	27419	0.00086	25689	0.00085	12184	0.00103	12950	0.0007	13069	0.00069	56667	0.01174	57551	0.01166	53004	0.01201	56019	0.01174	55851	0.0118	32844.3	0.00449
UPSTREAM	3392124	0.11435	3574291	0.11632	2400277	0.11683	3401123	0.11252	3371067	0.11362	3600652	0.11236	3390651	0.1122	1339853	0.11338	2166234	0.11715	2201450	0.11638	494683	0.10246	507924	0.10292	451031	0.10222	491111	0.1029	484646	0.10244	2.08447e+06	0.110537
